# Supplementary material for: Serum Complement C4 Levels Are a Useful Biomarker for Predicting End-Stage Renal Disease in Microscopic Polyangiitis
Source: Int J Mol Sci. 2023 Sep 22;24(19):14436. doi: 10.3390/ijms241914436 (PMC10572948; doi:10.3390/ijms241914436)
Supplement: Supplementary file 1 [file ijms-24-14436-s001.zip]

Archive with 1 entries (1 files):
- ijms-2609605-supplementary.pdf
